# Supplementary material for: Aminoglycosides in the Intensive Care Unit: What Is New in Population PK Modeling?
Source: Antibiotics (Basel). 2021 Apr 29;10(5):507. doi: 10.3390/antibiotics10050507 (PMC8145041; doi:10.3390/antibiotics10050507)
Supplement: Supplementary file 1 [file antibiotics-10-00507-s001.zip]

Archive with 1 entries (1 files):
- antibiotics-1203031-supplementary.pdf
